# Supplementary material for: Systematic Review and Meta-Analysis of Sex Differences in Social Contact Patterns and Implications for Tuberculosis Transmission and Control
Source: Emerg Infect Dis. 2020 May;26(5):910–9. doi: 10.3201/eid2605.190574 (PMC7181919; doi:10.3201/eid2605.190574)
Supplement: Appendix 2 — Additional information (definitions and dataset) on systematic review and meta-analysis of sex differences in social contact patterns and implications for tuberculosis transmission and control. [file 19-0574-Techapp-s2.xlsx]

## Sheet: Dictionary
Article DOI: https://doi.org/10.3201/eid2605.190574
Systematic Review and Meta-Analysis of Sex Differences in Social Contact Patterns and Implications for Tuberculosis Transmission and Control
Data dictionary: Definitions for each variable in the dataset
Variable	Definition
Order	Order
Study ID	Study identification code
Country	Country of survey
Region	Region (AFR: African Region; AMR: Region of the Americas; EUR: European Region; WPR: Western Pacific Region) (per WHO)
Income Level	Income (UMIC: Upper-Middle Income Country; HIC: High Income Country; LIC: Low Income Country; LMIC: Lower-Middle Income Country) (per World Bank)
TB Burden	Tuberculosis burden (per WHO)
Study Year	Year of survey
Sampling	Sampling strategy
National	National or sub-national survey
Days	Duration of survey (number of days)
PartAdultAge	Age cut-off for adult participants
ContAdultAge	Age cut-off for adult contacts
PctChildMale	Percent of child participants who are male
PctAdultMale	Percent of adult participants who are male
Part_CM	Number of participants who are boys
Part_CF	Number of participants who are girls
Part_AM	Number of participants who are men
Part_AF	Number of participants who are women
CM_CM	Number of contacts boys report with boys
CM_CF	Number of contacts boys report with girls
CM_AM	Number of contacts boys report with men
CM_AF	Number of contacts boys report with women
CF_CM	Number of contacts girls report with boys
CF_CF	Number of contacts girls report with girls
CF_AM	Number of contacts girls report with men
CF_AF	Number of contacts girls report with women
AM_CM	Number of contacts men report with boys
AM_CF	Number of contacts men report with girls
AM_AM	Number of contacts men report with men
AM_AF	Number of contacts men report with women
AF_CM	Number of contacts women report with boys
AF_CF	Number of contacts women report with girls
AF_AM	Number of contacts women report with men
AF_AF	Number of contacts women report with women
HomeOut_PartCM	Number of participants who are boys with data on contacts at home vs. outside the home
HomeOut_PartCF	Number of participants who are girls with data on contacts at home vs. outside the home
HomeOut_PartAM	Number of participants who are men with data on contacts at home vs. outside the home
HomeOut_PartAF	Number of participants who are women with data on contacts at home vs. outside the home
Home_CM_CM	Number of contacts boys report with boys at home
Home_CM_CF	Number of contacts boys report with girls at home
Home_CM_AM	Number of contacts boys report with men at home
Home_CM_AF	Number of contacts boys report with women at home
Home_CF_CM	Number of contacts girls report with boys at home
Home_CF_CF	Number of contacts girls report with girls at home
Home_CF_AM	Number of contacts girls report with men at home
Home_CF_AF	Number of contacts girls report with women at home
Home_AM_CM	Number of contacts men report with boys at home
Home_AM_CF	Number of contacts men report with girls at home
Home_AM_AM	Number of contacts men report with men at home
Home_AM_AF	Number of contacts men report with women at home
Home_AF_CM	Number of contacts women report with boys at home
Home_AF_CF	Number of contacts women report with girls at home
Home_AF_AM	Number of contacts women report with men at home
Home_AF_AF	Number of contacts women report with women at home
Out_CM_CM	Number of contacts boys report with boys outside the home
Out_CM_CF	Number of contacts boys report with girls outside the home
Out_CM_AM	Number of contacts boys report with men outside the home
Out_CM_AF	Number of contacts boys report with women outside the home
Out_CF_CM	Number of contacts girls report with boys outside the home
Out_CF_CF	Number of contacts girls report with girls outside the home
Out_CF_AM	Number of contacts girls report with men outside the home
Out_CF_AF	Number of contacts girls report with women outside the home
Out_AM_CM	Number of contacts men report with boys outside the home
Out_AM_CF	Number of contacts men report with girls outside the home
Out_AM_AM	Number of contacts men report with men outside the home
Out_AM_AF	Number of contacts men report with women outside the home
Out_AF_CM	Number of contacts women report with boys outside the home
Out_AF_CF	Number of contacts women report with girls outside the home
Out_AF_AM	Number of contacts women report with men outside the home
Out_AF_AF	Number of contacts women report with women outside the home
ScElse_PartCM	Number of participants who are boys with data on contacts at school vs. elsewhere outside the home
ScElse_PartCF	Number of participants who are girls with data on contacts at school vs. elsewhere outside the home
Sc_CM_CM	Number of contacts boys report with boys at school
Sc_CM_CF	Number of contacts boys report with girls at school
Sc_CM_AM	Number of contacts boys report with men at school
Sc_CM_AF	Number of contacts boys report with women at school
Sc_CF_CM	Number of contacts girls report with boys at school
Sc_CF_CF	Number of contacts girls report with girls at school
Sc_CF_AM	Number of contacts girls report with men at school
Sc_CF_AF	Number of contacts girls report with women at school
Else_CM_CM	Number of contacts boys report with boys elsewhere outside the home
Else_CM_CF	Number of contacts boys report with girls elsewhere outside the home
Else_CM_AM	Number of contacts boys report with men elsewhere outside the home
Else_CM_AF	Number of contacts boys report with women elsewhere outside the home
Else_CF_CM	Number of contacts girls report with boys elsewhere outside the home
Else_CF_CF	Number of contacts girls report with girls elsewhere outside the home
Else_CF_AM	Number of contacts girls report with men elsewhere outside the home
Else_CF_AF	Number of contacts girls report with women elsewhere outside the home
WoElse_PartAM	Number of participants who are men with data on contacts at work vs. elsewhere outside the home
WoElse_PartAF	Number of participants who are women with data on contacts at work vs. elsewhere outside the home
Wo_AM_CM	Number of contacts men report with boys at work
Wo_AM_CF	Number of contacts men report with girls at work
Wo_AM_AM	Number of contacts men report with men at work
Wo_AM_AF	Number of contacts men report with women at work
Wo_AF_CM	Number of contacts women report with boys at work
Wo_AF_CF	Number of contacts women report with girls at work
Wo_AF_AM	Number of contacts women report with men at work
Wo_AF_AF	Number of contacts women report with women at work
Else_AM_CM	Number of contacts men report with boys elsewhere outside the home
Else_AM_CF	Number of contacts men report with girls elsewhere outside the home
Else_AM_AM	Number of contacts men report with men elsewhere outside the home
Else_AM_AF	Number of contacts men report with women elsewhere outside the home
Else_AF_CM	Number of contacts women report with boys elsewhere outside the home
Else_AF_CF	Number of contacts women report with girls elsewhere outside the home
Else_AF_AM	Number of contacts women report with men elsewhere outside the home
Else_AF_AF	Number of contacts women report with women elsewhere outside the home

## Sheet: Dataset
Dataset: Data extracted from included studies for metaanalysis
Order	Study ID	Country	Region	Income Level	TB Burden	Study Year	Sampling	National	Days	Part Adult Age	Cont Adult Age	Pct Child Male	Pc tAdult Male	Part_CM	Part_CF	Part_AM	Part_AF	CM_CM	CM_CF	CM_AM	CM_AF	CF_CM	CF_CF	CF_AM	CF_AF	AM_CM	AM_CF	AM_AM	AM_AF	AF_CM	AF_CF	AF_AM	AF_AF	HomeOut_PartCM	HomeOut_PartCF	HomeOut_PartAM	HomeOut_PartAF	Home_CM_CM	Home_CM_CF	Home_CM_AM	Home_CM_AF	Home_CF_CM	Home_CF_CF	Home_CF_AM	Home_CF_AF	Home_AM_CM	Home_AM_CF	Home_AM_AM	Home_AM_AF
1	South Africa 2010	South Africa	AFR	UMIC	High	2010	Stratified	Subnational	1	15	15	47	49	92	102	186	191	461	260	275	380	314	628	245	439	154	131	1465	1058	221	300	1048	1612	92	102	186	191	79	68	117	198	47	95	108	180	70	60	249	281
2	South Africa 2011	South Africa	AFR	UMIC	High	2011	Stratified	Subnational	1	18	13	NA	50	0	0	634	636	0	0	0	0	0	0	0	0	229	214	1563	1148	365	440	1000	1691	0	0	633	636	0	0	0	0	0	0	0	0	216	203	778	942
3	Zambia 2011	Zambia	AFR	LMIC	High	2011	Stratified	Subnational	1	18	13	NA	48	0	0	1018	1124	0	0	0	0	0	0	0	0	251	283	2915	1515	431	470	1497	2997	0	0	1004	1107	0	0	0	0	0	0	0	0	202	250	817	924
4	Zimbabwe 2013	Zimbabwe	AFR	LMIC	High	2013	Stratified	Subnational	2	13	13	55	60	290	241	345	226	931	1410	1138	1903	1122	736	926	1362	708	850	2275	3516	439	382	1892	1561	0	0	0	0	0	0	0	0	0	0	0	0	0	0	0	0
5	Peru 2011	Peru	AMR	LMIC	Low	2011	Convenience	Subnational	1	15	15	50	46	135	135	132	156	837	546	570	657	474	602	438	589	265	232	949	671	287	303	721	861	135	132	132	156	214	189	255	328	169	193	239	313	186	179	269	333
6	Belgium 2005-2006	Belgium	EUR	HIC	Low	2005-2006	Quota	National	1	15	15	51	45	111	106	238	290	289	180	257	372	202	292	310	437	74	80	1479	1180	171	204	1363	1762	111	106	238	290	67	41	143	156	67	45	137	150	50	65	242	369
7	Belgium 2010-2011	Belgium	EUR	HIC	Low	2010-2011	Stratified	Subnational	1	15	15	56	44	192	152	620	783	1033	644	569	760	549	920	448	772	277	268	4115	3409	500	490	3736	5176	0	0	0	0	0	0	0	0	0	0	0	0	0	0	0	0
8	Finland 2005-2006	Finland	EUR	HIC	Low	2005-2006	Quota	National	1	15	15	54	47	155	131	327	362	703	407	377	512	353	528	294	461	165	148	1524	1271	244	243	1285	2315	155	131	327	362	128	109	186	192	92	99	161	155	109	109	162	352
9	France 2012	France	EUR	HIC	Low	2012	Quota	National	2	15	15	50	40	316	310	450	668	1978	1224	1597	2192	1451	2011	1619	2588	248	219	4749	4170	565	592	5776	7180	316	310	450	668	544	243	332	408	299	402	248	415	52	30	1125	611
10	Germany 2005-2006	Germany	EUR	HIC	Low	2005-2006	Quota	National	1	15	15	49	44	137	144	426	553	269	155	281	406	153	278	275	478	101	98	1844	1410	170	190	1576	2061	137	144	426	553	51	44	158	230	57	68	188	247	51	63	347	547
11	Italy 2005-2006	Italy	EUR	HIC	Low	2005-2006	Quota	National	1	15	15	57	44	143	109	260	325	947	671	551	796	550	765	372	592	224	121	2667	2051	419	414	2207	2941	143	109	260	325	77	72	222	317	48	54	166	204	86	55	242	431
12	Luxembourg 2005-2006	Luxembourg	EUR	HIC	Low	2005-2006	Quota	National	1	15	15	52	44	158	147	330	414	895	655	546	716	617	722	437	635	203	143	3132	2217	533	536	2685	3358	158	147	330	414	106	112	251	288	90	79	207	226	96	71	377	572
13	Netherlands 2005-2006	Netherlands	EUR	HIC	Low	2005-2006	Quota	National	1	15	15	47	46	115	128	245	285	717	449	316	359	439	687	333	533	155	119	1450	1133	200	236	1250	1872	115	128	245	285	92	74	145	153	101	103	169	217	86	74	195	353
14	Poland 2005-2006	Poland	EUR	HIC	Low	2005-2006	Quota	National	1	15	15	52	48	156	143	341	370	812	558	450	728	469	677	473	727	175	139	3027	2216	200	262	2197	3214	156	143	341	370	88	107	258	380	80	99	259	360	113	101	493	719
15	United Kingdom 2005-2006	United Kingdom	EUR	HIC	Low	2005-2006	Quota	National	1	15	15	48	48	144	154	339	368	552	339	332	480	395	720	336	622	246	177	1741	1433	330	392	1472	2087	144	154	339	368	123	102	181	230	124	163	178	280	151	128	298	525
16	United Kingdom 2012	United Kingdom	EUR	HIC	Low	2012	Quota	National	1	1	15	54	na	62	53	0	0	42	34	104	177	37	32	90	133	0	0	0	0	0	0	0	0	62	53	0	0	237	227	640	757	215	170	450	536	0	0	0	0
17	Australia 2008	Australia	WPR	HIC	Low	2008	Unknown	Subnational	3	15	15	na	17	0	0	11	54	0	0	0	0	0	0	0	0	80	73	294	292	563	336	1099	1946	0	0	0	0	0	0	0	0	0	0	0	0	0	0	0	0
18	Australia 2013	Australia	WPR	HIC	Low	2013	Random	Subnational	1	18	15	na	40	0	0	490	750	0	0	0	0	0	0	0	0	137	115	1111	1270	255	276	1598	2230	0	0	0	0	0	0	0	0	0	0	0	0	0	0	0	0
19	China 2010	Taiwan	WPR	LMIC	High	2010	Stratified	Subnational	1	15	15	55	50	183	152	807	801	1151	597	490	658	545	760	354	590	334	345	5217	3790	491	465	3576	4815	0	0	0	0	0	0	0	0	0	0	0	0	0	0	0	0
20	China 2015-2016	HongKong	WPR	LMIC	High	2015-2016	Quota	Subnational	1	15	15	49	49	116	123	435	461	258	122	205	335	98	188	176	319	122	86	1187	1280	161	146	996	1748	116	123	435	461	30	28	109	189	33	24	107	177	72	64	212	492
21	Vietnam 2007	Vietnam	WPR	LMIC	High	2007	Random	Subnational	1	16	16	50	43	125	125	264	346	281	156	195	221	133	295	167	257	188	168	960	815	252	256	831	1455	125	125	264	346	78	77	177	195	73	79	157	216	160	144	514	619
[truncated: 56 more columns]
